# Supplementary material for: Adherence to a Plant-Based Diet and Consumption of Specific Plant Foods—Associations with 3-Year Weight-Loss Maintenance and Cardiometabolic Risk Factors: A Secondary Analysis of the PREVIEW Intervention Study
Source: Nutrients. 2021 Nov 1;13(11):3916. doi: 10.3390/nu13113916 (PMC8618731; doi:10.3390/nu13113916)
Supplement: Supplementary file 1 [file nutrients-13-03916-s001.zip]

Archive with 1 entries (1 files):
- nutrients-1417806-supplementary.pdf
